# Supplementary material for: Cas12a-assisted precise targeted cloning using in vivo Cre-lox recombination
Source: Nat Commun. 2021 Feb 19;12:1171. doi: 10.1038/s41467-021-21275-4 (PMC7896053; doi:10.1038/s41467-021-21275-4)
Supplement: Supplementary file 2 — Supplementary Data 1 [file 41467_2021_21275_MOESM2_ESM.xlsx]

## Sheet: Sheet1
Universal primers
pBE44/pBE48 universal primer
pBE44-F	ttaccaatgcttaatcagtgaggcacc
pBE45 universal primer
pBE45-R	atctttatagtcctgtcgggtttcg
pBE50 universal primers
pBE50-f1-F	ttgtttcctgtcgtttccatatggctg
pBE50-f2-R	attgaagccgtgcatttagaggacg
pBE48 colony PCR
pBE48-colony-F	CGTGAGACTACGATTCCATCAATGCC
Universal primers for Gibson assembly	*=phosphorothioate bond
pBE44/pBE48 universal primer
pBE44-F	t*t*a*c*c*a*a*tgcttaatcagtgaggcacc
pBE45 universal primer
pBE45-R	a*t*c*t*t*t*a*tagtcctgtcgggtttcg
pBE2/pBE4 PCR primers
pBE2-F	cacaacatacgagccggaag
pBE2-R	acgggcttgtctgctcc
Holomycin
Restriction enzymes/Gibson
pBE44-holomycin-RE-R	ctgggcctgctccaactcgcctgcaaacttatatcgtatggggctg
pBE45-holomycin-RE-F	gcccagcgagtcgattcgtccgcctgacgctcagtggaacgaaaac
FnCas12a guides
holo-gRNA1-F	AATTAATACGACTCACTATAGGGAATTTCTACTGTTGTAGATtctgcctccgacgactcc
holo-gRNA1-R	ggagtcgtcggaggcagaATCTACAACAGTAGAAATTCCCTATAGTGAGTCGTATTAATT
holo-gRNA2-F	AATTAATACGACTCACTATAGGGAATTTCTACTGTTGTAGATgacatccgcctcaaccac
holo-gRNA2-R	gtggttgaggcggatgtcATCTACAACAGTAGAAATTCCCTATAGTGAGTCGTATTAATT
FnCas12a/ligation
pBE44-holomycin-Rlig	gcagcattatctgcctccgacgactccgaacctaacttatatcgtatggggctg
pBE45-holomycin-Flig	gaagccttggacatccgcctcaaccaccgccaggacgctcagtggaacgaaaac
FnCas12a/Gibson
pBE44-holomycin-Rhi	tgcagcattatctgcctccgacgactccgaaaacttatatcgtatggggctg
pBE45-holomycin-Fhi	cgaagccttggacatccgcctcaaccaccgcgacgctcagtggaacgaaaac
FnCas12a/T4 exo + fill-in
pBE44-holomycin-RT4	tcgcctgcagcattatctgcctccgacgactccgaacctaacttatatcgtatggggctg
pBE45-holomycin-FT4	ctcgacgaagccttggacatccgcctcaaccaccgccaggacgctcagtggaacgaaaac
Actinorhodin
Restriction enzymes/Gibson
pBE44-actinorhodin-RE-R	TCCCGAAGCCGTTCCAGCTTGGCCGaacttatatcgtatggggctg
pBE45-actinorhodin-RE-F	TGAAGGTTGGGCGTAGGCTCGGGCAgacgctcagtggaacgaaaac
FnCas12a guides
Act-gRNA1-F	AATTAATACGACTCACTATAGGGAATTTCTACTGTTGTAGATCGCTGCGCAAGCGCGAAC
Act-gRNA1-R	GTTCGCGCTTGCGCAGCGATCTACAACAGTAGAAATTCCCTATAGTGAGTCGTATTAATT
Act-gRNA2-F	AATTAATACGACTCACTATAGGGAATTTCTACTGTTGTAGATCCACGCTGTTGCTGTCTG
Act-gRNA2-R	CAGACAGCAACAGCGTGGATCTACAACAGTAGAAATTCCCTATAGTGAGTCGTATTAATT
FnCas12a/ligation
pBE44-actinorhodin-Rlig	ATCACCTTGCGCTGCGCAAGCGCGAACCGTGCGaacttatatcgtatggggctg
pBE45-actinorhodin-Flig	CTACGGTTGCCACGCTGTTGCTGTCTGTACAACgacgctcagtggaacgaaaac
FnCas12a/Gibson
pBE44-actinorhodin-Rhi	TATCACCTTGCGCTGCGCAAGCGCGAACCGTaacttatatcgtatggggctg
pBE45-actinorhodin-Fhi	CCTACGGTTGCCACGCTGTTGCTGTCTGTACgacgctcagtggaacgaaaac
FnCas12a/T4 exo + fill-in
pBE44-actinorhodin-RT4	CCGAGTATCACCTTGCGCTGCGCAAGCGCGAACCGTGCGaacttatatcgtatggggctg
pBE45-actinorhodin-FT4	GCCAACCTACGGTTGCCACGCTGTTGCTGTCTGTACAACgacgctcagtggaacgaaaac
Erythromycin
Restriction enzymes/Gibson
pBE45-erythromycin-RE-F	aattcctgcttcaccatggagtcccgacgctcagtggaacgaaaac
pBE48-erythromycin-RE-R	tttagacgatgttttaaccgttaatACAGCGACACACTTGCATCG
FnCas12a guides
eryth-gRNA1-F	AATTAATACGACTCACTATAGGGAATTTCTACTGTTGTAGATgaactcctcgtaacctgc
eryth-gRNA1-R	gcaggttacgaggagttcATCTACAACAGTAGAAATTCCCTATAGTGAGTCGTATTAATT
eryth-gRNA2-F	AATTAATACGACTCACTATAGGGAATTTCTACTGTTGTAGATggcgttctcgccgaattg
eryth-gRNA2-R	caattcggcgagaacgccATCTACAACAGTAGAAATTCCCTATAGTGAGTCGTATTAATT
FnCas12a/ligation
pBE45-erythromycin-Flig	ggtgaattcggcgttctcgccgaattgggtgatgacgctcagtggaacgaaaac
pBE48-erythromycin-Rlig	catcgcttcgaactcctcgtaacctgcgacggcACAGCGACACACTTGCATCG
FnCas12a/Gibson
pBE45-erythromycin-Fhi	aggtgaattcggcgttctcgccgaattgggtgacgctcagtggaacgaaaac
pBE48-erythromycin-Rhi	ccatcgcttcgaactcctcgtaacctgcgacACAGCGACACACTTGCATCG
FnCas12a/T4 exo + fill-in
pBE45-erythromycin-FT4	agagtaggtgaattcggcgttctcgccgaattgggtgatgacgctcagtggaacgaaaac
pBE48-erythromycin-RT4	acgcaccatcgcttcgaactcctcgtaacctgcgacggcACAGCGACACACTTGCATCG
Colony PCR
erythromycin-colony-R	cagccctcaacgtacttcctc
Bafilomycin
Restriction enzymes/Gibson
pBE48-bafilomycin-RE-R	cacaacaagtcgaggcatcctcgacACAGCGACACACTTGCATCG
pBE45-bafilomycin-RE-F	gtcccggtctgtccgccgggatgcagacgctcagtggaacgaaaac
FnCas12a guides
bafil-gRNA1-F	AATTAATACGACTCACTATAGGGAATTTCTACTGTTGTAGATccctcgcacaacaagtcg
bafil-gRNA1-R	cgacttgttgtgcgagggATCTACAACAGTAGAAATTCCCTATAGTGAGTCGTATTAATT
bafil-gRNA2-F	AATTAATACGACTCACTATAGGGAATTTCTACTGTTGTAGATggcacgcccatggtggag
bafil-gRNA2-R	ctccaccatgggcgtgccATCTACAACAGTAGAAATTCCCTATAGTGAGTCGTATTAATT
FnCas12a/ligation
pBE48-bafilomycin-Rlig	gggtacttgccctcgcacaacaagtcgaggcatACAGCGACACACTTGCATCG
pBE45-bafilomycin-Flig	ccgaggttcggcacgcccatggtggagaccaccgacgctcagtggaacgaaaac
FnCas12a/Gibson
pBE48-bafilomycin-Rhi	tgggtacttgccctcgcacaacaagtcgaggACAGCGACACACTTGCATCG
pBE45-bafilomycin-Fhi	gccgaggttcggcacgcccatggtggagaccgacgctcagtggaacgaaaac
FnCas12a/T4 exo + fill-in
pBE48-bafilomycin-RT4	cccggtgggtacttgccctcgcacaacaagtcgaggcatACAGCGACACACTTGCATCG
pBE45-bafilomycin-FT4	acctcgccgaggttcggcacgcccatggtggagaccaccgacgctcagtggaacgaaaac
Colony PCR
bafilomycin-colony-R	tcccggtcacgtcatcagc
Streptomyces noursei ATCC 11455
pBE44-nour-c29-R	CGGAGCCTCCACTTGTGGGCCGGTCACATGCGTGTCCGGaacttatatcgtatggggctg
pBE45-nour-c29-F	GAGGTCCGCCGCTTCGTCCAGGACGCGATGCTGGACGCGgacgctcagtggaacgaaaac
nour-c29-gRNA1-F	AATTAATACGACTCACTATAGGGAATTTCTACTGTTGTAGATTGGGCCGGTCACATGCGT
nour-c29-gRNA1-R	ACGCATGTGACCGGCCCAATCTACAACAGTAGAAATTCCCTATAGTGAGTCGTATTAATT
nour-c29-gRNA2-F	AATTAATACGACTCACTATAGGGAATTTCTACTGTTGTAGATGTCCAGGACGCGATGCTG
nour-c29-gRNA2-R	CAGCATCGCGTCCTGGACATCTACAACAGTAGAAATTCCCTATAGTGAGTCGTATTAATT
pBE48-nour-c33-R	GAGTACGCGTACTTCTCCTCCTACTCGACCTCCTGGGTGACAGCGACACACTTGCATCG
pBE45-nour-c33-F	GGCCAGGTCGCGTTCGGCGATCGGGCCGAGATCCTGGCCgacgctcagtggaacgaaaac
nour-c33-gRNA1-F	AATTAATACGACTCACTATAGGGAATTTCTACTGTTGTAGATTCCTCCTACTCGACCTCC
nour-c33-gRNA1-R	GGAGGTCGAGTAGGAGGAATCTACAACAGTAGAAATTCCCTATAGTGAGTCGTATTAATT
nour-c33-gRNA2-F	AATTAATACGACTCACTATAGGGAATTTCTACTGTTGTAGATGGCGATCGGGCCGAGATC
nour-c33-gRNA2-R	GATCTCGGCCCGATCGCCATCTACAACAGTAGAAATTCCCTATAGTGAGTCGTATTAATT
nour-c33-colony-R	AAATAGATGACACGATGCCGA
Streptomyces incarnatus NRRL 8089
pBE44-inc-c5-R	GCAGTGGATCTGTTCGGAGAGTCGCCGAGAACTTGACAGaacttatatcgtatggggctg
pBE45-inc-c5-F	GTCGTCCTCACCTTCTGCGGGCTGTCGAAGACGTACCGGgacgctcagtggaacgaaaac
inc-c5-gRNA1-F	AATTAATACGACTCACTATAGGGAATTTCTACTGTTGTAGATGGAGAGTCGCCGAGAACT
inc-c5-gRNA1-R	AGTTCTCGGCGACTCTCCATCTACAACAGTAGAAATTCCCTATAGTGAGTCGTATTAATT
inc-c5-gRNA2-F	AATTAATACGACTCACTATAGGGAATTTCTACTGTTGTAGATTGCGGGCTGTCGAAGACG
inc-c5-gRNA2-R	CGTCTTCGACAGCCCGCAATCTACAACAGTAGAAATTCCCTATAGTGAGTCGTATTAATT
Streptomyces leeuwenhoekii NRRL B-24963
pBE44-leeu-c19-R	ATCGGCTACCTGTTCGGGCAGTACCGGAGGATCACCAACaacttatatcgtatggggctg
pBE45-leeu-c19-F	ATCTCGATGTGCTTGTCGTGGATCGACACACCCTGCGAGgacgctcagtggaacgaaaac
leeu-c19-gRNA1-F	AATTAATACGACTCACTATAGGGAATTTCTACTGTTGTAGATGGGCAGTACCGGAGGATC
leeu-c19-gRNA1-R	GATCCTCCGGTACTGCCCATCTACAACAGTAGAAATTCCCTATAGTGAGTCGTATTAATT
leeu-c19-gRNA2-F	AATTAATACGACTCACTATAGGGAATTTCTACTGTTGTAGATTCGTGGATCGACACACCC
leeu-c19-gRNA2-R	GGGTGTGTCGATCCACGAATCTACAACAGTAGAAATTCCCTATAGTGAGTCGTATTAATT
Streptomyces griseochromogenes ATCC 14511
pBE48-grisch-c6-R	CGCTGGGTGTGGTTACCGAGGTCGTGACCGCCGTCGAGGACAGCGACACACTTGCATCG
pBE45-grisch-c6-F	GGACCGAAGAGATTGCGCCGAAGCTGTGAGTGAGACGAAgacgctcagtggaacgaaaac
grisch-c6-gRNA1-F	AATTAATACGACTCACTATAGGGAATTTCTACTGTTGTAGATCCGAGGTCGTGACCGCCG
grisch-c6-gRNA1-R	CGGCGGTCACGACCTCGGATCTACAACAGTAGAAATTCCCTATAGTGAGTCGTATTAATT
grisch-c6-gRNA2-F	AATTAATACGACTCACTATAGGGAATTTCTACTGTTGTAGATCGCCGAAGCTGTGAGTGA
grisch-c6-gRNA2-R	TCACTCACAGCTTCGGCGATCTACAACAGTAGAAATTCCCTATAGTGAGTCGTATTAATT
grisch-c6-colony-R	ACTTCGGCGAGAACCTTGCGGGT
pBE45-grisch-c7-F	accgaagcgcctttgcgtcggttgaacacatggtccattgacgctcagtggaacgaaaac
pBE48-grisch-c7-R	atgaccttgaccttgacgacgtcctccagctggatcagcACAGCGACACACTTGCATCG
grisch-c7-gRNA1-F	AATTAATACGACTCACTATAGGGAATTTCTACTGTTGTAGATacgacgtcctccagctgg
grisch-c7-gRNA1-R	ccagctggaggacgtcgtATCTACAACAGTAGAAATTCCCTATAGTGAGTCGTATTAATT
grisch-c7-gRNA2-F	AATTAATACGACTCACTATAGGGAATTTCTACTGTTGTAGATcgtcggttgaacacatgg
grisch-c7-gRNA2-R	ccatgtgttcaaccgacgATCTACAACAGTAGAAATTCCCTATAGTGAGTCGTATTAATT
grisch-c7-colony-R	atgtactgcatctgcgcgag
pBE44-grisch-c11-R	TACCGGAGCCGCTTCAGGCACTCCGTCTAGGGTGGCCGAaacttatatcgtatggggctg
pBE45-grisch-c11-F	AAGAAGGGGACGTTGTCGATGTTCAGGCCCGGGAAGGGCgacgctcagtggaacgaaaac
grisch-c11-gRNA1-F	AATTAATACGACTCACTATAGGGAATTTCTACTGTTGTAGATAGGCACTCCGTCTAGGGT
grisch-c11-gRNA1-R	ACCCTAGACGGAGTGCCTATCTACAACAGTAGAAATTCCCTATAGTGAGTCGTATTAATT
grisch-c11-gRNA2-F	AATTAATACGACTCACTATAGGGAATTTCTACTGTTGTAGATTCGATGTTCAGGCCCGGG
grisch-c11-gRNA2-R	CCCGGGCCTGAACATCGAATCTACAACAGTAGAAATTCCCTATAGTGAGTCGTATTAATT
pBE44-grisch-c15-R	cgtccaggaagcttctgcgcctgtccttcggcaggtccgaacttatatcgtatggggctg
pBE45-grisch-c15-F	cgttggctctggttccgggtgtttcggtgacgagatcgggacgctcagtggaacgaaaac
grisch-c15-gRNA1-F	AATTAATACGACTCACTATAGGGAATTTCTACTGTTGTAGATtgcgcctgtccttcggca
grisch-c15-gRNA1-R	tgccgaaggacaggcgcaATCTACAACAGTAGAAATTCCCTATAGTGAGTCGTATTAATT
grisch-c15-gRNA2-F	AATTAATACGACTCACTATAGGGAATTTCTACTGTTGTAGATcgggtgtttcggtgacga
grisch-c15-gRNA2-R	tcgtcaccgaaacacccgATCTACAACAGTAGAAATTCCCTATAGTGAGTCGTATTAATT
pBE45-grisch-c21-F	tcgccctcctccttctcgtgggcgatgtgtcgcggtcgggacgctcagtggaacgaaaac
pBE48-grisch-c21-R	accgacagccggttcaacgaccagtactacgcgatggtcACAGCGACACACTTGCATCG
grisch-c21-gRNA1-F	AATTAATACGACTCACTATAGGGAATTTCTACTGTTGTAGATaacgaccagtactacgcg
grisch-c21-gRNA1-R	cgcgtagtactggtcgttATCTACAACAGTAGAAATTCCCTATAGTGAGTCGTATTAATT
grisch-c21-gRNA2-F	AATTAATACGACTCACTATAGGGAATTTCTACTGTTGTAGATtcgtgggcgatgtgtcgc
grisch-c21-gRNA2-R	gcgacacatcgcccacgaATCTACAACAGTAGAAATTCCCTATAGTGAGTCGTATTAATT
grisch-c21-colony-R	aaaccgggctacgagaacg
pBE44-grisch-c31-R	gccgagaagggcttcgaacgcaccaccattcgcgccgtcaacttatatcgtatggggctg
pBE45-grisch-c31-F	cctcaccaggagttgcggaggccgatctccagggaagccgacgctcagtggaacgaaaac
grisch-c31-gRNA1-F	AATTAATACGACTCACTATAGGGAATTTCTACTGTTGTAGATgaacgcaccaccattcgc
grisch-c31-gRNA1-R	gcgaatggtggtgcgttcATCTACAACAGTAGAAATTCCCTATAGTGAGTCGTATTAATT
grisch-c31-gRNA2-F	AATTAATACGACTCACTATAGGGAATTTCTACTGTTGTAGATcggaggccgatctccagg
grisch-c31-gRNA2-R	cctggagatcggcctccgATCTACAACAGTAGAAATTCCCTATAGTGAGTCGTATTAATT
pBE45-grisch-c39-F	gatccgtctccgttgtgcaaactctccttggcccgaagcgacgctcagtggaacgaaaac
pBE48-grisch-c39-R	ttcgacatggtgttgcggttcctccatgagtgacagcagACAGCGACACACTTGCATCG
grisch-c39-gRNA1-F	AATTAATACGACTCACTATAGGGAATTTCTACTGTTGTAGATcggttcctccatgagtga
grisch-c39-gRNA1-R	tcactcatggaggaaccgATCTACAACAGTAGAAATTCCCTATAGTGAGTCGTATTAATT
grisch-c39-gRNA2-F	AATTAATACGACTCACTATAGGGAATTTCTACTGTTGTAGATtgcaaactctccttggcc
grisch-c39-gRNA2-R	ggccaaggagagtttgcaATCTACAACAGTAGAAATTCCCTATAGTGAGTCGTATTAATT
grisch-c39-colony-R	ttcccagtcccgctgatgag
pBE44-grisch-c41-R	ccgccgttggcgttcgtgggctcgctgatgatgcggtagaacttatatcgtatggggctg
pBE45-grisch-c41-F	acgccggcaacgttcagaacgagagcgaggcggactggggacgctcagtggaacgaaaac
grisch-c41-gRNA1-F	AATTAATACGACTCACTATAGGGAATTTCTACTGTTGTAGATgtgggctcgctgatgatg
grisch-c41-gRNA1-R	catcatcagcgagcccacATCTACAACAGTAGAAATTCCCTATAGTGAGTCGTATTAATT
grisch-c41-gRNA2-F	AATTAATACGACTCACTATAGGGAATTTCTACTGTTGTAGATagaacgagagcgaggcgg
grisch-c41-gRNA2-R	ccgcctcgctctcgttctATCTACAACAGTAGAAATTCCCTATAGTGAGTCGTATTAATT
Streptomyces griseoflavus NRRL B-1830
pBE48-griseofla-c28-R	GACCACGAAGCCTTCATGAGTGGGCCGGTCGAACCTGGCACAGCGACACACTTGCATCG
pBE45-griseofla-c28-F	AGCCGGCGGCGCTTGTACGTGTCTGCAAAGAAGCCACGAgacgctcagtggaacgaaaac
griseofla-c28-gRNA1-F	AATTAATACGACTCACTATAGGGAATTTCTACTGTTGTAGATATGAGTGGGCCGGTCGAA
griseofla-c28-gRNA1-R	TTCGACCGGCCCACTCATATCTACAACAGTAGAAATTCCCTATAGTGAGTCGTATTAATT
griseofla-c28-gRNA2-F	AATTAATACGACTCACTATAGGGAATTTCTACTGTTGTAGATTACGTGTCTGCAAAGAAG
griseofla-c28-gRNA2-R	CTTCTTTGCAGACACGTAATCTACAACAGTAGAAATTCCCTATAGTGAGTCGTATTAATT
griseofla-c28-colony-R	CACCGTCCACGTACTGGAAG
Streptomyces sp. NRRL B-11253
pBE48-11253-c7-R	gcggagacgtcattccgcctgtgacgcatgtgccagatgACAGCGACACACTTGCATCG
PBE45-11253-c7-F	tggggcagcccgttctccgtcaggaagtcggcgtggatcgacgctcagtggaacgaaaac
11253-c7-gRNA1-F	AATTAATACGACTCACTATAGGGAATTTCTACTGTTGTAGATcgcctgtgacgcatgtgc
11253-c7-gRNA2-R	gcacatgcgtcacaggcgATCTACAACAGTAGAAATTCCCTATAGTGAGTCGTATTAATT
11253-c7-gRNA2-F	AATTAATACGACTCACTATAGGGAATTTCTACTGTTGTAGATtccgtcaggaagtcggcg
11253-c7-gRNA2-R	cgccgacttcctgacggaATCTACAACAGTAGAAATTCCCTATAGTGAGTCGTATTAATT
11253-c7-colony-R	gcggttccgggagaacctgt
Streptomyces sp. NRRL F-5635
pBE48-5635-c10-R	gtggccgtcccgttcaccgaaccggtgctggatggtgccACAGCGACACACTTGCATCG
pBE45-5635-c10-F	cgtggcggccagttggcggtagagcgtggcctggaagtcgacgctcagtggaacgaaaac
5635-c10-gRNA1-F	AATTAATACGACTCACTATAGGGAATTTCTACTGTTGTAGATaccgaaccggtgctggat
5635-c10-gRNA1-R	atccagcaccggttcggtATCTACAACAGTAGAAATTCCCTATAGTGAGTCGTATTAATT
5635-c10-gRNA2-F	AATTAATACGACTCACTATAGGGAATTTCTACTGTTGTAGATgcggtagagcgtggcctg
5635-c10-gRNA2-R	caggccacgctctaccgcATCTACAACAGTAGAAATTCCCTATAGTGAGTCGTATTAATT
5635-c10-colony-R	gcgggagttcgtggaagaca
Streptomyces sp. NRRL F-6131
pBE44-6131-c1-R	cgtccggcgccattcggctcgccgccggataacctgacgaacttatatcgtatggggctg
pBE45-6131-c1-F	gccgcaacggaattaacgcaacgccgccgatcggcgccggacgctcagtggaacgaaaac
6131-c1-gRNA1-F	AATTAATACGACTCACTATAGGGAATTTCTACTGTTGTAGATggctcgccgccggataac
6131-c1-gRNA1-R	gttatccggcggcgagccATCTACAACAGTAGAAATTCCCTATAGTGAGTCGTATTAATT
6131-c1-gRNA2-F	AATTAATACGACTCACTATAGGGAATTTCTACTGTTGTAGATacgcaacgccgccgatcg
6131-c1-gRNA2-R	cgatcggcggcgttgcgtATCTACAACAGTAGAAATTCCCTATAGTGAGTCGTATTAATT
pBE44-6131-c4-R	gtcccggtggagttcctggtgcagtgggacgacgagcggaacttatatcgtatggggctg
pBE45-6131-c4-F	tcggcgagcgcgttcaccatggccgtcccgaccgcctgcgacgctcagtggaacgaaaac
6131-c4-gRNA1-F	AATTAATACGACTCACTATAGGGAATTTCTACTGTTGTAGATctggtgcagtgggacgac
6131-c4-gRNA1-R	gtcgtcccactgcaccagATCTACAACAGTAGAAATTCCCTATAGTGAGTCGTATTAATT
6131-c4-gRNA2-F	AATTAATACGACTCACTATAGGGAATTTCTACTGTTGTAGATaccatggccgtcccgacc
6131-c4-gRNA2-R	ggtcgggacggccatggtATCTACAACAGTAGAAATTCCCTATAGTGAGTCGTATTAATT
pBE48-6131-c8-R	ctgtacgagctcttcgacaccaccagcagcgcggtcagcACAGCGACACACTTGCATCG
pBE45-6131-c8-F	cgccagacggccttcggatggagcgagtcgagcattccggacgctcagtggaacgaaaac
6131-c8-gRNA1-F	AATTAATACGACTCACTATAGGGAATTTCTACTGTTGTAGATgacaccaccagcagcgcg
6131-c8-gRNA1-R	cgcgctgctggtggtgtcATCTACAACAGTAGAAATTCCCTATAGTGAGTCGTATTAATT
6131-c8-gRNA2-F	AATTAATACGACTCACTATAGGGAATTTCTACTGTTGTAGATggatggagcgagtcgagc
6131-c8-gRNA2-R	gctcgactcgctccatccATCTACAACAGTAGAAATTCCCTATAGTGAGTCGTATTAATT
6131-c8-colony-R	gtcgatcgcccgcgcgatgt
pBE44-6131-c9-R	ggggtggtggagttctacctccggctcggctggcgcccgaacttatatcgtatggggctg
pBE45-6131-c9-F	aagctgcggctgttcggactggcggagcacctggacctcgacgctcagtggaacgaaaac
6131-c9-gRNA1-F	AATTAATACGACTCACTATAGGGAATTTCTACTGTTGTAGATtacctccggctcggctgg
6131-c9-gRNA1-R	ccagccgagccggaggtaATCTACAACAGTAGAAATTCCCTATAGTGAGTCGTATTAATT
6131-c9-gRNA2-F	AATTAATACGACTCACTATAGGGAATTTCTACTGTTGTAGATggactggcggagcacctg
6131-c9-gRNA2-R	caggtgctccgccagtccATCTACAACAGTAGAAATTCCCTATAGTGAGTCGTATTAATT
pBE44-6131-c11-R	gcccggcctcgcttcactgcgcacatgccaactccctccaacttatatcgtatggggctg
pBE45-6131-c11-F	ccgccggccagcttctggtcggccagcaggtcggtgccggacgctcagtggaacgaaaac
6131-c11-gRNA1-F	AATTAATACGACTCACTATAGGGAATTTCTACTGTTGTAGATactgcgcacatgccaact
6131-c11-gRNA1-R	agttggcatgtgcgcagtATCTACAACAGTAGAAATTCCCTATAGTGAGTCGTATTAATT
6131-c11-gRNA2-F	AATTAATACGACTCACTATAGGGAATTTCTACTGTTGTAGATtggtcggccagcaggtcg
6131-c11-gRNA2-R	cgacctgctggccgaccaATCTACAACAGTAGAAATTCCCTATAGTGAGTCGTATTAATT
pBE44-6131-c14-R	gacgagccggaattcctggtgcccgaccactcccagaccaacttatatcgtatggggctg
pBE45-6131-c14-F	cgaccatgaacgttggtaacagattcgctgcactcctgcgacgctcagtggaacgaaaac
6131-c14-gRNA1-F	AATTAATACGACTCACTATAGGGAATTTCTACTGTTGTAGATctggtgcccgaccactcc
6131-c14-gRNA1-R	ggagtggtcgggcaccagATCTACAACAGTAGAAATTCCCTATAGTGAGTCGTATTAATT
6131-c14-gRNA2-F	AATTAATACGACTCACTATAGGGAATTTCTACTGTTGTAGATgtaacagattcgctgcac
6131-c14-gRNA2-R	gtgcagcgaatctgttacATCTACAACAGTAGAAATTCCCTATAGTGAGTCGTATTAATT
pBE44-6131-c33-R	tcgctgtcggagttcgacaagctgttcgccggcgtcggcaacttatatcgtatggggctg
pBE45-6131-c33-F	gccgtctcctccttcggcatcagcggcaccaacgcccacgacgctcagtggaacgaaaac
6131-c33-gRNA1-F	AATTAATACGACTCACTATAGGGAATTTCTACTGTTGTAGATgacaagctgttcgccggc
6131-c33-gRNA1-R	gccggcgaacagcttgtcATCTACAACAGTAGAAATTCCCTATAGTGAGTCGTATTAATT
6131-c33-gRNA2-F	AATTAATACGACTCACTATAGGGAATTTCTACTGTTGTAGATggcatcagcggcaccaac
6131-c33-gRNA2-R	gttggtgccgctgatgccATCTACAACAGTAGAAATTCCCTATAGTGAGTCGTATTAATT
Streptomyces sp. NRRL F-525
pBE44-525-c10-R	cgtgtcggccagttggtctgccgcctcgtcgaggatgccaacttatatcgtatggggctg
pBE45-525-c10-F	gtgccgtcctgcttgcgcaggatgaacgggtcgcgcagggacgctcagtggaacgaaaac
525-c10-gRNA1-F	AATTAATACGACTCACTATAGGGAATTTCTACTGTTGTAGATgtctgccgcctcgtcgag
525-c10-gRNA1-R	ctcgacgaggcggcagacATCTACAACAGTAGAAATTCCCTATAGTGAGTCGTATTAATT
525-c10-gRNA2-F	AATTAATACGACTCACTATAGGGAATTTCTACTGTTGTAGATcgcaggatgaacgggtcg
525-c10-gRNA2-R	cgacccgttcatcctgcgATCTACAACAGTAGAAATTCCCTATAGTGAGTCGTATTAATT
pBE44-525-c29-R	tcggcggccagcttcgccacgtatcggtcgtaggcgccgaacttatatcgtatggggctg
pBE45-525-c29-F	tcgccgttgacgttgtacgagagctcgctgacctggaaggacgctcagtggaacgaaaac
525-c29-gRNA1-F	AATTAATACGACTCACTATAGGGAATTTCTACTGTTGTAGATgccacgtatcggtcgtag
525-c29-gRNA1-R	ctacgaccgatacgtggcATCTACAACAGTAGAAATTCCCTATAGTGAGTCGTATTAATT
525-c29-gRNA2-F	AATTAATACGACTCACTATAGGGAATTTCTACTGTTGTAGATtacgagagctcgctgacc
525-c29-gRNA2-R	ggtcagcgagctctcgtaATCTACAACAGTAGAAATTCCCTATAGTGAGTCGTATTAATT
Streptomyces alni NRRL B-24611
pBE48-24611-c7-R	ggccaggtcgcgttcgacctccacgacgaggtcggtgtcACAGCGACACACTTGCATCG
pBE45-24611-c7-F	cgcactgcacggttcactgcgccggatgctccagttcgcgacgctcagtggaacgaaaac
24611-c7-gRNA1-F	AATTAATACGACTCACTATAGGGAATTTCTACTGTTGTAGATgacctccacgacgaggtc
24611-c7-gRNA1-R	gacctcgtcgtggaggtcATCTACAACAGTAGAAATTCCCTATAGTGAGTCGTATTAATT
24611-c7-gRNA2-F	AATTAATACGACTCACTATAGGGAATTTCTACTGTTGTAGATactgcgccggatgctcca
24611-c7-gRNA2-R	tggagcatccggcgcagtATCTACAACAGTAGAAATTCCCTATAGTGAGTCGTATTAATT
24611-c7-colony-R	aagtggacatgggcgtcgat
pBE44-24611-c11-R	ctagggcgtgtcttgtggatcatctggctgaccagatgaaacttatatcgtatggggctg
pBE45-24611-c11-F	tgtggcgcgtggttcctaggatctcctcgttcagcttgcgacgctcagtggaacgaaaac
24611-c11-gRNA1-F	AATTAATACGACTCACTATAGGGAATTTCTACTGTTGTAGATtggatcatctggctgacc
24611-c11-gRNA1-R	ggtcagccagatgatccaATCTACAACAGTAGAAATTCCCTATAGTGAGTCGTATTAATT
24611-c11-gRNA2-F	AATTAATACGACTCACTATAGGGAATTTCTACTGTTGTAGATctaggatctcctcgttca
24611-c11-gRNA2-R	tgaacgaggagatcctagATCTACAACAGTAGAAATTCCCTATAGTGAGTCGTATTAATT
pBE48-24611-c21-R	ccgacgggccggttcagtaacggacgtcgctctggagcaACAGCGACACACTTGCATCG
pBE45-24611-c21-F	tcgtaacgggtcttggccatcaccagcgccgtcccgtatgacgctcagtggaacgaaaac
24611-c21-gRNA1-F	AATTAATACGACTCACTATAGGGAATTTCTACTGTTGTAGATagtaacggacgtcgctct
24611-c21-gRNA1-R	agagcgacgtccgttactATCTACAACAGTAGAAATTCCCTATAGTGAGTCGTATTAATT
24611-c21-gRNA2-F	AATTAATACGACTCACTATAGGGAATTTCTACTGTTGTAGATgccatcaccagcgccgtc
24611-c21-gRNA2-R	gacggcgctggtgatggcATCTACAACAGTAGAAATTCCCTATAGTGAGTCGTATTAATT
24611-c21-colony-R	gcacacctacgacggtctgc
Streptomyces bicolor NRRL B-3897
pBE44-3897-c6-R	gcttgctcatgattcctcctggtcatcccggaccttccgaacttatatcgtatggggctg
pBE45-3897-c6-F	tagcggtcccgcttgatgtgcgggtcgtccaggccggtggacgctcagtggaacgaaaac
3897-c6-gRNA1-F	AATTAATACGACTCACTATAGGGAATTTCTACTGTTGTAGATctcctggtcatcccggac
3897-c6-gRNA1-R	gtccgggatgaccaggagATCTACAACAGTAGAAATTCCCTATAGTGAGTCGTATTAATT
3897-c6-gRNA2-F	AATTAATACGACTCACTATAGGGAATTTCTACTGTTGTAGATatgtgcgggtcgtccagg
3897-c6-gRNA2-R	cctggacgacccgcacatATCTACAACAGTAGAAATTCCCTATAGTGAGTCGTATTAATT
pBE48-3897-c15-R	gcggaagtgcccttcgctcacataatgagactcccgtccACAGCGACACACTTGCATCG
pBE45-3897-c15-F	ctgacaagtcgcttctgaacgcgcccctgcacgagctcggacgctcagtggaacgaaaac
3897-c15-gRNA1-F	AATTAATACGACTCACTATAGGGAATTTCTACTGTTGTAGATgctcacataatgagactc
3897-c15-gRNA1-R	gagtctcattatgtgagcATCTACAACAGTAGAAATTCCCTATAGTGAGTCGTATTAATT
3897-c15-gRNA2-F	AATTAATACGACTCACTATAGGGAATTTCTACTGTTGTAGATtgaacgcgcccctgcacg
3897-c15-gRNA2-R	cgtgcaggggcgcgttcaATCTACAACAGTAGAAATTCCCTATAGTGAGTCGTATTAATT
3897-c15-colony-R	gtggccgacggcgtggatct
Streptomyces cyaneofuscatus NRRL B-2570
pBE48-2570-c2-R	tcggcgtgcttgttgcggagcatggcgagcgaggcgatgACAGCGACACACTTGCATCG
pBE45-2570-c2-F	gtcaggcgcaggttgtcgacggatgcctcggcacggaaggacgctcagtggaacgaaaac
2570-c2-gRNA1-F	AATTAATACGACTCACTATAGGGAATTTCTACTGTTGTAGATcggagcatggcgagcgag
2570-c2-gRNA1-R	ctcgctcgccatgctccgATCTACAACAGTAGAAATTCCCTATAGTGAGTCGTATTAATT
2570-c2-gRNA2-F	AATTAATACGACTCACTATAGGGAATTTCTACTGTTGTAGATtcgacggatgcctcggca
2570-c2-gRNA2-R	tgccgaggcatccgtcgaATCTACAACAGTAGAAATTCCCTATAGTGAGTCGTATTAATT
2570-c2-colony-R	gacgatgccgcgaaggagct
pBE44-2570-c24-R	gtcatcggctacttcaccaactggcgtaccggcaaggacaacttatatcgtatggggctg
pBE45-2570-c24-F	cggatctcctggttgaggggacagtcaccatgagtccttgacgctcagtggaacgaaaac
2570-c24-gRNA1-F	AATTAATACGACTCACTATAGGGAATTTCTACTGTTGTAGATaccaactggcgtaccggc
2570-c24-gRNA1-R	gccggtacgccagttggtATCTACAACAGTAGAAATTCCCTATAGTGAGTCGTATTAATT
2570-c24-gRNA2-F	AATTAATACGACTCACTATAGGGAATTTCTACTGTTGTAGATaggggacagtcaccatga
2570-c24-gRNA2-R	tcatggtgactgtcccctATCTACAACAGTAGAAATTCCCTATAGTGAGTCGTATTAATT
Streptomyces griseofuscus NRRL B-5429
pBE44-griseofus-c8-R	cgcgcgccggtgttgaaaccggtgcacatgcatatgtggaacttatatcgtatggggctg
pBE45-griseofus-c8-F	cggtgcgaccagttctcggcgagcaccttcaccgccaccgacgctcagtggaacgaaaac
griseofus-c8-gRNA1-F	AATTAATACGACTCACTATAGGGAATTTCTACTGTTGTAGATaaaccggtgcacatgcat
griseofus-c8-gRNA1-R	atgcatgtgcaccggtttATCTACAACAGTAGAAATTCCCTATAGTGAGTCGTATTAATT
griseofus-c8-gRNA2-F	AATTAATACGACTCACTATAGGGAATTTCTACTGTTGTAGATtcggcgagcaccttcacc
griseofus-c8-gRNA2-R	ggtgaaggtgctcgccgaATCTACAACAGTAGAAATTCCCTATAGTGAGTCGTATTAATT
pBE44-griseofus-c11-R	gtgctggcggtcttctcggtgccggagacggaacgccagaacttatatcgtatggggctg
pBE45-griseofus-c11-F	gagtggaacggcttccacaactaccagcaggtcctgaccgacgctcagtggaacgaaaac
griseofus-c11-gRNA1-F	AATTAATACGACTCACTATAGGGAATTTCTACTGTTGTAGATtcggtgccggagacggaa
griseofus-c11-gRNA1-R	ttccgtctccggcaccgaATCTACAACAGTAGAAATTCCCTATAGTGAGTCGTATTAATT
griseofus-c11-gRNA2-F	AATTAATACGACTCACTATAGGGAATTTCTACTGTTGTAGATcacaactaccagcaggtc
griseofus-c11-gRNA2-R	gacctgctggtagttgtgATCTACAACAGTAGAAATTCCCTATAGTGAGTCGTATTAATT
pBE44-griseofus-c20-R	gccggcgccgacttcatcgacctcgccgagtggcccgccaacttatatcgtatggggctg
pBE45-griseofus-c20-F	ggccaggttgagttcgagcatctcggccttgagttcctcgacgctcagtggaacgaaaac
griseofus-c20-gRNA1-F	AATTAATACGACTCACTATAGGGAATTTCTACTGTTGTAGATatcgacctcgccgagtgg
griseofus-c20-gRNA1-R	ccactcggcgaggtcgatATCTACAACAGTAGAAATTCCCTATAGTGAGTCGTATTAATT
griseofus-c20-gRNA2-F	AATTAATACGACTCACTATAGGGAATTTCTACTGTTGTAGATgagcatctcggccttgag
griseofus-c20-gRNA2-R	ctcaaggccgagatgctcATCTACAACAGTAGAAATTCCCTATAGTGAGTCGTATTAATT
pBE44-griseofus-c21-R	gcttaccaaaacttgacccaggatcttgcccatcttgggaacttatatcgtatggggctg
pBE45-griseofus-c21-F	caaccacatacgttctgcgtagcggtgcggtagcgcagtgacgctcagtggaacgaaaac
griseofus-c21-gRNA1-F	AATTAATACGACTCACTATAGGGAATTTCTACTGTTGTAGATacccaggatcttgcccat
griseofus-c21-gRNA1-R	atgggcaagatcctgggtATCTACAACAGTAGAAATTCCCTATAGTGAGTCGTATTAATT
griseofus-c21-gRNA2-F	AATTAATACGACTCACTATAGGGAATTTCTACTGTTGTAGATtgcgtagcggtgcggtag
griseofus-c21-gRNA2-R	ctaccgcaccgctacgcaATCTACAACAGTAGAAATTCCCTATAGTGAGTCGTATTAATT
pBE44-griseofus-c25-R	gtcaggcgccctttcccgtgtgtctagaagaagcccagcaacttatatcgtatggggctg
pBE45-griseofus-c25-F	cgccaattgggcttgccgaagccgagtagaacggctggtgacgctcagtggaacgaaaac
griseofus-c25-gRNA1-F	AATTAATACGACTCACTATAGGGAATTTCTACTGTTGTAGATccgtgtgtctagaagaag
griseofus-c25-gRNA1-R	cttcttctagacacacggATCTACAACAGTAGAAATTCCCTATAGTGAGTCGTATTAATT
griseofus-c25-gRNA2-F	AATTAATACGACTCACTATAGGGAATTTCTACTGTTGTAGATccgaagccgagtagaacg
griseofus-c25-gRNA2-R	cgttctactcggcttcggATCTACAACAGTAGAAATTCCCTATAGTGAGTCGTATTAATT
pBE44-griseofus-c38-R	cggacagtctgcttgtcctgcacagcgacggcttgcccaaacttatatcgtatggggctg
pBE45-griseofus-c38-F	aagaacgcctcgttggcgacctccaccatatgggcgggcgacgctcagtggaacgaaaac
griseofus-c38-gRNA1-F	AATTAATACGACTCACTATAGGGAATTTCTACTGTTGTAGATtcctgcacagcgacggct
griseofus-c38-gRNA1-R	agccgtcgctgtgcaggaATCTACAACAGTAGAAATTCCCTATAGTGAGTCGTATTAATT
griseofus-c38-gRNA2-F	AATTAATACGACTCACTATAGGGAATTTCTACTGTTGTAGATgcgacctccaccatatgg
griseofus-c38-gRNA2-R	ccatatggtggaggtcgcATCTACAACAGTAGAAATTCCCTATAGTGAGTCGTATTAATT
Streptomyces peuceticus WC-3868
pBE44-spe-c19-R	tcccggtggtggttcagcgccagacgcacgcacaccagcaacttatatcgtatggggctg
pBE45-spe-c19-F	gccggagtccagttccgtgatgtcgtcgccgcacctccagacgctcagtggaacgaaaac
spe-c19-gRNA1-F	AATTAATACGACTCACTATAGGGAATTTCTACTGTTGTAGATagcgccagacgcacgcac
spe-c19-gRNA1-R	gtgcgtgcgtctggcgctATCTACAACAGTAGAAATTCCCTATAGTGAGTCGTATTAATT
spe-c19-gRNA2-F	AATTAATACGACTCACTATAGGGAATTTCTACTGTTGTAGATcgtgatgtcgtcgccgca
spe-c19-gRNA2-R	tgcggcgacgacatcacgATCTACAACAGTAGAAATTCCCTATAGTGAGTCGTATTAATT
Bacillus megaterium DSM 319
pBE50-megaDSM-c2-f1-R	ccgattggtacattacaaagtcctacaatctttttaatgacgtaacgtgactggcaagag
pBE50-megaDSM-c2-f2-F	ctggatgaggatttgtcgaaaacgattcactagaaaaaatcgctaccattaccagttggt
megaDSM-c2-gRNA1-F	AATTAATACGACTCACTATAGGGAATTTCTACTGTTGTAGATcaaagtcctacaatcttt
megaDSM-c2-gRNA1-R	aaagattgtaggactttgATCTACAACAGTAGAAATTCCCTATAGTGAGTCGTATTAATT
megaDSM-c2-gRNA2-F	AATTAATACGACTCACTATAGGGAATTTCTACTGTTGTAGATtcgaaaacgattcactag
megaDSM-c2-gRNA2-R	ctagtgaatcgttttcgaATCTACAACAGTAGAAATTCCCTATAGTGAGTCGTATTAATT
Bacillus megaterium QM B-1551
pBE50-megaQM-c1-f1-R	atacaaaggtagttaacataatcaataatctcggaaccaacgtaacgtgactggcaagag
pBE50-megaQM-c1-f2-F	gatcgtctgtatttatctgatacaacgcctcctataacctcgctaccattaccagttggt
megaQM-c1-gRNA1-F	AATTAATACGACTCACTATAGGGAATTTCTACTGTTGTAGATacataatcaataatctcg
megaQM-c1-gRNA1-R	cgagattattgattatgtATCTACAACAGTAGAAATTCCCTATAGTGAGTCGTATTAATT
megaQM-c1-gRNA2-F	AATTAATACGACTCACTATAGGGAATTTCTACTGTTGTAGATtctgatacaacgcctcct
megaQM-c1-gRNA2-R	aggaggcgttgtatcagaATCTACAACAGTAGAAATTCCCTATAGTGAGTCGTATTAATT
pBE50-megaQM-c2-f1-R	aagtttatatccttcaacatctgcccacttattatctaaacgtaacgtgactggcaagag
pBE50-megaQM-c2-f2-F	caaattgctgaattaaatgggagtatgagaatttcttcttcgctaccattaccagttggt
megaQM-c2-gRNA1-F	AATTAATACGACTCACTATAGGGAATTTCTACTGTTGTAGATaacatctgcccacttatt
megaQM-c2-gRNA1-R	aataagtgggcagatgttATCTACAACAGTAGAAATTCCCTATAGTGAGTCGTATTAATT
megaQM-c2-gRNA2-F	AATTAATACGACTCACTATAGGGAATTTCTACTGTTGTAGATaatgggagtatgagaatt
megaQM-c2-gRNA2-R	aattctcatactcccattATCTACAACAGTAGAAATTCCCTATAGTGAGTCGTATTAATT
Bacllus thuringiensis YBT-020
pBE50-YBT-c1-f1-R	atacactgttcattcaaactaaagaatcacatagatgacacgtaacgtgactggcaagag
pBE50-YBT-c1-f2-F	tctgcaacgactttatcatctacatgaccgaatggataatcgctaccattaccagttggt
YBT-c1-gRNA1-F	AATTAATACGACTCACTATAGGGAATTTCTACTGTTGTAGATaaactaaagaatcacata
YBT-c1-gRNA1-R	tatgtgattctttagtttATCTACAACAGTAGAAATTCCCTATAGTGAGTCGTATTAATT
YBT-c1-gRNA2-F	AATTAATACGACTCACTATAGGGAATTTCTACTGTTGTAGATtcatctacatgaccgaat
YBT-c1-gRNA2-R	attcggtcatgtagatgaATCTACAACAGTAGAAATTCCCTATAGTGAGTCGTATTAATT
pBE50-YBT-c2-f1-R	cttctttaaaagttggtcgccctaattcttcattattttacgtaacgtgactggcaagag
pBE50-YBT-c2-f2-F	gggcgcaagtgtttgtgcgcgaacaaatgaagagactgttcgctaccattaccagttggt
YBT-c2-gRNA1-F	AATTAATACGACTCACTATAGGGAATTTCTACTGTTGTAGATgtcgccctaattcttcat
YBT-c2-gRNA1-R	atgaagaattagggcgacATCTACAACAGTAGAAATTCCCTATAGTGAGTCGTATTAATT
YBT-c2-gRNA2-F	AATTAATACGACTCACTATAGGGAATTTCTACTGTTGTAGATtgcgcgaacaaatgaaga
YBT-c2-gRNA2-R	tcttcatttgttcgcgcaATCTACAACAGTAGAAATTCCCTATAGTGAGTCGTATTAATT
RT-PCR primers
Controls
S.avermi-hrdB-F	atcgaggcgggcctcttc
S.avermi-hrdB-R	cgcctgacggatccacca
B.subtil-rpsE-F	TTAGAAGAACGCTTAGTTACG
B.subtil-rpsE-R	TTTAACAAGATGTTACCTGCAC
Streptomyces griseochromogenes ATCC 14511 BGC #11
AVL59-11510-F	TGAGTACGCTTCCGGCCATCT
AVL59-11510-R	TGAAGCGGACCTGCCGTTCCAT
AVL59-11515-F	GATGCCGAACAGGTCGTTGA
AVL59-11515-R	CTGGTCTTCACGCTCAAGCA
AVL59-11520-F	GTTCTTCGAGGGCATGGAG
AVL59-11520-R	TCGAGCAGTTCCCGCAGGA
Streptomyces griseochromogenes ATCC 14511 BGC #15
AVL59_13080-F	tgagcgcggtcttcacatg
AVL59_13080-R	tacggatcacccgaaggagtg
AVL59_13075-F	atgcagctgagctgatcgc
AVL59_13075-R	cgccgtatcgtcctgatcag
AVL59_13085-F	ccgaactggtcaaactggtcg
AVL59_13085-R	tgatcagggactgctcggag
Streptomyces griseochromogenes ATCC 14511 BGC #41
AVL59_32935-1-F	agcaggacgaaggtgctc
AVL59_32935-1-R	agctgaaccggctcgaac
AVL59_32935-2-F	cgagttcctcaccgaccatg
AVL59_32935-2-R	aggcggtcaaggagatccac
AVL59_32930-F	ttgtcgtgggacagcacg
AVL59_32930-R	cgaagtggacgcgttcatgg
Streptomyces leeuwenhoekii NRRL B-24963 BGC #19
BN2145_RS16275-F	CTCCAGCACATGCGTGTTCT
BN2145_RS16275-R	GCAAGAGCACCCTCTTCTC
BN2145_RS16290-F	ATGAGCTCCAGGTCCGTGTG
BN2145_RS16290-R	CTTCCGAGCCTTGTGGAGCT
BN2145_RS16295-F	TCCACCTTCATCTCGGTGTT
BN2145_RS16295-R	TCTGCTCCTCCGTGGCATCAA
Streptomyces noursei ATCC 11455 BGC #29
SNOUR_RS31180-F	GACTACCACCTGGACTTCCT
SNOUR_RS31180-R	TCCTCGTCGAGCACCACTTC
SNOUR_RS31185-F	GATTACGACGTGATCTCG
SNOUR_RS31185-R	CAGGAAGTCCAGGACGTCGT
SNOUR_RS31190-F	CCAGAAGATCATGGAATCGA
SNOUR_RS31190-R	TGCATTTGGGATCGGAGTTC
Streptomyces sp. NRRL F-5635 BGC #10
IO25_RS0114075-F	tgctcgtcaacaacgcgg
IO25_RS0114075-R	gttgacggtgatgccggt
IO25_RS0114045-F	ggccgggtcttcgaactg
IO25_RS0114045-R	cgcgtcgacgatcgtcga
IO25_RS0114105-F	caccgtggtcgcctcgta
IO25_RS0114105-R	gagggtgcccgactcctt
Streptomyces sp. NRRL F-6131 BGC #11
ctg1_2056-F	ctggagcacgactacgcc
ctg1_2056-R	ggtggccttgatggcgtc
ctg1_2046-F	ggttccggcctcgacggt
ctg1_2046-R	gcgccgcttcctgatcac
ctg1_2059-F	tggctgcacaggcaccag
ctg1_2059-R	ttcctgggccgactgggt
Streptomyces sp. NRRL F-525 BGC #29
OO69_RS36300-F	acgaggagctgcgcctga
OO69_RS36300-R	tcgtagggcgtcgagtcg
OO69_RS36305-F	gccagcggagctggttga
OO69_RS36305-R	accggctgcgctacatgc
OO69_RS36320-F	agtgcgccaacccgctgt
OO69_RS36320-R	ctcggcgtgttccacgca
Bacillus megaterium QM B-1551 BGC #2
BMQ_RS27570-F	aggagttggtctagttgtc
BMQ_RS27570-R	taccttcgaccaacttaaag
BMQ_RS27565-F	tcaatgtaaattcccagttcc
BMQ_RS27565-R	tagaaacgcataagcaactatac
BMQ_RS27560-F	aaccaattggtaatcttgagtac
BMQ_RS27560-R	ttattttgtggatatggcttctg
Bacillus thuringiensisYBT-020 BGC #2
YBT020_RS05740-F	agatagtgataatacggaaaattctg
YBT020_RS05740-R	aattatagctgttgcacctaaac
YBT020_RS05730-F	tatagagaaaatgaacgtcagc
YBT020_RS05730-R	atataggaggattataagctccc
YBT020_RS05715-F	tctactgctaaattagcagaattg
YBT020_RS05715-R	attctttagaagctgtagataacc
