# Supplementary material for: Cas12a-assisted precise targeted cloning using in vivo Cre-lox recombination
Source: Nat Commun. 2021 Feb 19;12:1171. doi: 10.1038/s41467-021-21275-4 (PMC7896053; doi:10.1038/s41467-021-21275-4)
Supplement: Supplementary file 6 — Source Data [file 41467_2021_21275_MOESM6_ESM.zip]

Archive with 101 entries (99 files):
- Source Data/
- Source Data/.DS_Store
- __MACOSX/Source Data/._.DS_Store
- Source Data/Cloned BGCs sequences/
- __MACOSX/Source Data/._Cloned BGCs sequences
- Source Data/Source Data.xlsx
- __MACOSX/Source Data/._Source Data.xlsx
- Source Data/Cloned BGCs sequences/Streptomyces alni NRRL B-24611-C11.dna
- __MACOSX/Source Data/Cloned BGCs sequences/._Streptomyces alni NRRL B-24611-C11.dna
- Source Data/Cloned BGCs sequences/Streptomyces sp. NRRL F-525-C29.dna
- __MACOSX/Source Data/Cloned BGCs sequences/._Streptomyces sp. NRRL F-525-C29.dna
- Source Data/Cloned BGCs sequences/Streptomyces griseochromogenes ATCC 14511-C39.dna
- __MACOSX/Source Data/Cloned BGCs sequences/._Streptomyces griseochromogenes ATCC 14511-C39.dna
- Source Data/Cloned BGCs sequences/Streptomyces griseochromogenes ATCC 14511-C11.dna
- __MACOSX/Source Data/Cloned BGCs sequences/._Streptomyces griseochromogenes ATCC 14511-C11.dna
- Source Data/Cloned BGCs sequences/Streptomyces noursei ATCC 11455-C33.dna
- __MACOSX/Source Data/Cloned BGCs sequences/._Streptomyces noursei ATCC 11455-C33.dna
- Source Data/Cloned BGCs sequences/Streptomyces sp. NRRL F-6131-C9.dna
- __MACOSX/Source Data/Cloned BGCs sequences/._Streptomyces sp. NRRL F-6131-C9.dna
- Source Data/Cloned BGCs sequences/Streptomyces sp. NRRL F-6131-C8.dna
- __MACOSX/Source Data/Cloned BGCs sequences/._Streptomyces sp. NRRL F-6131-C8.dna
- Source Data/Cloned BGCs sequences/Streptomyces bicolor NRRL B-3897-C6.dna
- __MACOSX/Source Data/Cloned BGCs sequences/._Streptomyces bicolor NRRL B-3897-C6.dna
- Source Data/Cloned BGCs sequences/Streptomyces griseochromogenes ATCC 14511-C15.dna
- __MACOSX/Source Data/Cloned BGCs sequences/._Streptomyces griseochromogenes ATCC 14511-C15.dna
- Source Data/Cloned BGCs sequences/Streptomyces sp. NRRL F-525-C10.dna
- __MACOSX/Source Data/Cloned BGCs sequences/._Streptomyces sp. NRRL F-525-C10.dna
- Source Data/Cloned BGCs sequences/Actinorhodin.dna
- __MACOSX/Source Data/Cloned BGCs sequences/._Actinorhodin.dna
- Source Data/Cloned BGCs sequences/Streptomyces griseofuscus NRRL B-5429-C21.dna
- __MACOSX/Source Data/Cloned BGCs sequences/._Streptomyces griseofuscus NRRL B-5429-C21.dna
- Source Data/Cloned BGCs sequences/Streptomyces griseofuscus NRRL B-5429-C20.dna
- __MACOSX/Source Data/Cloned BGCs sequences/._Streptomyces griseofuscus NRRL B-5429-C20.dna
- Source Data/Cloned BGCs sequences/Bacillus megaterium DSM 319-C2.dna
- __MACOSX/Source Data/Cloned BGCs sequences/._Bacillus megaterium DSM 319-C2.dna
- Source Data/Cloned BGCs sequences/Streptomyces alni NRRL B-24611-C7.dna
- __MACOSX/Source Data/Cloned BGCs sequences/._Streptomyces alni NRRL B-24611-C7.dna
- Source Data/Cloned BGCs sequences/Streptomyces peuceticus WC-3868-C19.dna
- __MACOSX/Source Data/Cloned BGCs sequences/._Streptomyces peuceticus WC-3868-C19.dna
- Source Data/Cloned BGCs sequences/Bacillus megaterium QM B-1551-C2.dna
- __MACOSX/Source Data/Cloned BGCs sequences/._Bacillus megaterium QM B-1551-C2.dna
- Source Data/Cloned BGCs sequences/Streptomyces sp. NRRL F-6131-C33.dna
- __MACOSX/Source Data/Cloned BGCs sequences/._Streptomyces sp. NRRL F-6131-C33.dna
- Source Data/Cloned BGCs sequences/Bafilomycin.dna
- __MACOSX/Source Data/Cloned BGCs sequences/._Bafilomycin.dna
- Source Data/Cloned BGCs sequences/Streptomyces griseofuscus NRRL B-5429-C25.dna
- __MACOSX/Source Data/Cloned BGCs sequences/._Streptomyces griseofuscus NRRL B-5429-C25.dna
- Source Data/Cloned BGCs sequences/Bacillus megaterium QM B-1551-C1.dna
- __MACOSX/Source Data/Cloned BGCs sequences/._Bacillus megaterium QM B-1551-C1.dna
- Source Data/Cloned BGCs sequences/Streptomyces incarnatus NRRL 8089-C5.dna
- __MACOSX/Source Data/Cloned BGCs sequences/._Streptomyces incarnatus NRRL 8089-C5.dna
- Source Data/Cloned BGCs sequences/Streptomyces cyaneofuscatus NRRL B-2570-C24.dna
- __MACOSX/Source Data/Cloned BGCs sequences/._Streptomyces cyaneofuscatus NRRL B-2570-C24.dna
- Source Data/Cloned BGCs sequences/Streptomyces sp. NRRL F-6131-C14.dna
- __MACOSX/Source Data/Cloned BGCs sequences/._Streptomyces sp. NRRL F-6131-C14.dna
- Source Data/Cloned BGCs sequences/Streptomyces griseoflavus NRRL B-1830-C28.dna
- __MACOSX/Source Data/Cloned BGCs sequences/._Streptomyces griseoflavus NRRL B-1830-C28.dna
- Source Data/Cloned BGCs sequences/Erythromycin.dna
- __MACOSX/Source Data/Cloned BGCs sequences/._Erythromycin.dna
- Source Data/Cloned BGCs sequences/Bacllus thuringiensis YBT-020-C2.dna
- __MACOSX/Source Data/Cloned BGCs sequences/._Bacllus thuringiensis YBT-020-C2.dna
- Source Data/Cloned BGCs sequences/Streptomyces sp. NRRL F-6131-C11.dna
- __MACOSX/Source Data/Cloned BGCs sequences/._Streptomyces sp. NRRL F-6131-C11.dna
- Source Data/Cloned BGCs sequences/Streptomyces griseochromogenes ATCC 14511-C41.dna
- __MACOSX/Source Data/Cloned BGCs sequences/._Streptomyces griseochromogenes ATCC 14511-C41.dna
- Source Data/Cloned BGCs sequences/Streptomyces griseofuscus NRRL B-5429-C8.dna
- __MACOSX/Source Data/Cloned BGCs sequences/._Streptomyces griseofuscus NRRL B-5429-C8.dna
- Source Data/Cloned BGCs sequences/Bacllus thuringiensis YBT-020-C1.dna
- __MACOSX/Source Data/Cloned BGCs sequences/._Bacllus thuringiensis YBT-020-C1.dna
- Source Data/Cloned BGCs sequences/Streptomyces griseochromogenes ATCC 14511-C7.dna
- __MACOSX/Source Data/Cloned BGCs sequences/._Streptomyces griseochromogenes ATCC 14511-C7.dna
- Source Data/Cloned BGCs sequences/Streptomyces griseofuscus NRRL B-5429-C11.dna
- __MACOSX/Source Data/Cloned BGCs sequences/._Streptomyces griseofuscus NRRL B-5429-C11.dna
- Source Data/Cloned BGCs sequences/Streptomyces griseochromogenes ATCC 14511-C6.dna
- __MACOSX/Source Data/Cloned BGCs sequences/._Streptomyces griseochromogenes ATCC 14511-C6.dna
- Source Data/Cloned BGCs sequences/Streptomyces griseofuscus NRRL B-5429-C38.dna
- __MACOSX/Source Data/Cloned BGCs sequences/._Streptomyces griseofuscus NRRL B-5429-C38.dna
- Source Data/Cloned BGCs sequences/Streptomyces griseochromogenes ATCC 14511-C31.dna
- __MACOSX/Source Data/Cloned BGCs sequences/._Streptomyces griseochromogenes ATCC 14511-C31.dna
- Source Data/Cloned BGCs sequences/Streptomyces bicolor NRRL B-3897-C15.dna
- __MACOSX/Source Data/Cloned BGCs sequences/._Streptomyces bicolor NRRL B-3897-C15.dna
- Source Data/Cloned BGCs sequences/Streptomyces sp. NRRL B-11253-C7.dna
- __MACOSX/Source Data/Cloned BGCs sequences/._Streptomyces sp. NRRL B-11253-C7.dna
- Source Data/Cloned BGCs sequences/Streptomyces leeuwenhoekii NRRL B-24963-C19.dna
- __MACOSX/Source Data/Cloned BGCs sequences/._Streptomyces leeuwenhoekii NRRL B-24963-C19.dna
- Source Data/Cloned BGCs sequences/Streptomyces sp. NRRL F-6131-C4.dna
- __MACOSX/Source Data/Cloned BGCs sequences/._Streptomyces sp. NRRL F-6131-C4.dna
- Source Data/Cloned BGCs sequences/Streptomyces sp. NRRL F-5635-C10.dna
- __MACOSX/Source Data/Cloned BGCs sequences/._Streptomyces sp. NRRL F-5635-C10.dna
- Source Data/Cloned BGCs sequences/Holomycin.dna
- __MACOSX/Source Data/Cloned BGCs sequences/._Holomycin.dna
- Source Data/Cloned BGCs sequences/Streptomyces cyaneofuscatus NRRL B-2570-C2.dna
- __MACOSX/Source Data/Cloned BGCs sequences/._Streptomyces cyaneofuscatus NRRL B-2570-C2.dna
- Source Data/Cloned BGCs sequences/Streptomyces sp. NRRL F-6131-C1.dna
- __MACOSX/Source Data/Cloned BGCs sequences/._Streptomyces sp. NRRL F-6131-C1.dna
- Source Data/Cloned BGCs sequences/Streptomyces noursei ATCC 11455-C29.dna
- __MACOSX/Source Data/Cloned BGCs sequences/._Streptomyces noursei ATCC 11455-C29.dna
- Source Data/Cloned BGCs sequences/Streptomyces alni NRRL B-24611-C21.dna
- __MACOSX/Source Data/Cloned BGCs sequences/._Streptomyces alni NRRL B-24611-C21.dna
- Source Data/Cloned BGCs sequences/Streptomyces griseochromogenes ATCC 14511-C21.dna
- __MACOSX/Source Data/Cloned BGCs sequences/._Streptomyces griseochromogenes ATCC 14511-C21.dna
