# Supplementary material for: Cas12a-assisted precise targeted cloning using in vivo Cre-lox recombination
Source: Nat Commun. 2021 Feb 19;12:1171. doi: 10.1038/s41467-021-21275-4 (PMC7896053; doi:10.1038/s41467-021-21275-4)
Supplement: Supplementary file 6 — Source Data [file 41467_2021_21275_MOESM6_ESM.zip › Source Data/Source Data.xlsx]

## Sheet: Fig. 1c
	Recombination frequency (%)
pBE11 -	0	0	0
pBE11 +	0.18	0.15	0.62
pBE12 -	68.32	86.45	78.97
pBE12 +	96.78	99.01	97.83

## Sheet: Fig. 1d
	Transformation efficiency (c.f.u/µg)
pBE11	20000	10000	19000
pBE12	249100000	244800000	158400000
pBE14	566000000	595600000	520800000

## Sheet: Fig. 1e
			circularization frequency (%)
		in vitro				in vivo
50 kb	0.69	0.25	0.66		13.64	24.98	18.71
73 kb	0.116	0.07	0.038		10.794	11.646	9.9

## Sheet: Fig. 2b
number of correct colonies/total number of checked colonies
		RE + Gibson				FnCas12a + ligation				Cas12a + Gibson			Cas12a + T4 exo + fill-in
Holomycin (21 kb)	4/7 correct	6/7 correct	4/7 correct		7/7 correct	7/7 correct	6/7 correct		7/7 correct	6/7 correct	7/7 correct		7/7 correct	6/7 correct	7/7 correct
Actinorhodin (38 kb)	3/7 correct	3/7 correct	2/7 correct		0/7 correct	1/7 correct	0/7 correct		3/7 correct	4/7 correct	7/7 correct		7/7 correct	7/7 correct	7/7 correct
Erythromycin (62 kb)	7/7 correct	4/7 correct	7/7 correct		3/7 correct	5/7 correct	4/7 correct		1/7 correct	1/7 correct	0/7 correct		7/7 correct	7/7 correct	7/7 correct
Bafilomycin (87 kb)	0/7 correct	0/7 correct	0/7 correct		0/7 correct	0/7 correct	0/7 correct		0/7 correct	0/7 correct	1/7 correct		7/7 correct	7/7 correct	7/7 correct

## Sheet: Fig. 2b holomycin
Digestion by XmnI
		RE + Gibson					FnCas12a + ligation							FnCas12a + Gibson						FnCas12a + T4 exo + Fill-in

## Sheet: Fig. 2b actinorhodin
Digestion by XmnI
	RE + Gibson						FnCas12a + ligation						FnCas12a + Gibson					FnCas12a + T4 exo + Fill-in

## Sheet: Fig. 2b Erythromycin
			RE + Gibson			Digestion by XmnI										FnCas12a + ligation
	colony PCR				3 correct colony PCR colonies also checked by restriction digestion								colony PCR					3 correct colony PCR colonies also checked by restriction digestion
				FnCas12a + Gibson												FnCas12a + T4 exo + Fill-in
	colony PCR					Digestion by XmnI								colony PCR					Digestion by XmnI
					Correct colony PCR colonies also checked by restriction digestion													3 correct colony PCR colonies also checked by restriction digestion

## Sheet: Fig. 2b Bafilomycin
	RE + Gibson						FnCas12a + ligation									FnCas12a + Gibson												FnCas12a + T4 exo + Fill-in
																									Colony PCR					Digestion by XmnI
	Colony PCR (none correct)						Colony PCR (none correct)							Colony PCR
																													3 correct colony PCR colonies also checked by restriction digestion
																																		Digestion by XmnI + MfeI
																		Digestion by XmnI
																	Correct colony PCR colony also checked by restriction digestion
																																		Digestion by XmnI + MfeI

## Sheet: Supplementary Fig. 5
Transformation efficiency (c.f.u/µg)
Linear pBE4	249100000	244800000	158400000
Circular pBE4	127200000	130700000	106200000
